# Supplementary material for: Gene set enrichment analysis for multiple continuous phenotypes
Source: BMC Bioinformatics. 2014 Aug 3;15(1):260. doi: 10.1186/1471-2105-15-260 (PMC4129103; doi:10.1186/1471-2105-15-260)
Supplement: Supplementary file 1 — Additional file 1: Results of p-values and FDR-values from LCT test. (XLSX 39 KB) [file 12859_2014_6525_MOESM1_ESM.xlsx]

## Sheet: LCT-pqvalues-appendix
Gene-set name	Gene-set size	LEP pvalue	ADIPOQ pvalue	(LEP, ADIPOQ) pvalue	LEP FDR value	ADIPOQ FDR value	(LEP, ADIPOQ) FDR value
CHESLER_D6MIT150_TRANSCRIPTION_FACTORS_GLOCUS	8	0.657	0.048	0.059	0.0941638	0.625567	0.133876
DEATHPATHWAY	31	0.032	0.241	0.067	0.0322173	0.625567	0.133876
MRNA_PROCESSING	37	0.035	0.819	0.272	0.0322425	0.642807	0.149187
LE_MYELIN_DN	88	0.003	0.462	0.123	0.0179749	0.625567	0.135682
ATP_SYNTHESIS	18	0.038	0.29	0.136	0.0322425	0.625567	0.135682
ROSS_CBF	75	0.023	0.667	0.365	0.0321324	0.629073	0.15954
AGUIRRE_PANCREAS_CHR12	50	0.039	0.596	0.193	0.0322425	0.625567	0.140933
INOSITOL_METABOLISM	5	0.031	0.094	0.021	0.0321324	0.625567	0.133876
TRYPTOPHAN_METABOLISM	57	0.236	0.048	0.125	0.0498496	0.625567	0.135682
HUMAN_MITODB_6_2002	375	0.02	0.23	0.027	0.0321324	0.625567	0.133876
ST_WNT_CA2_CYCLIC_GMP_PATHWAY	18	0.02	0.274	0.143	0.0321324	0.625567	0.135682
PMLPATHWAY	13	0.043	0.925	0.154	0.0323036	0.662053	0.135682
CHEOK_MP_DN	5	0.812	0.049	0.079	0.111813	0.625567	0.133876
CALCINEURINPATHWAY	14	0.046	0.21	0.143	0.0329453	0.625567	0.135682
ST_INTERLEUKIN_13_PATHWAY	7	0.243	0.034	0.027	0.0505887	0.625567	0.133876
AGUIRRE_PANCREAS_CHR9	24	0.038	0.94	0.222	0.0322425	0.662053	0.144676
RANKLPATHWAY	12	0.029	0.377	0.133	0.0321324	0.625567	0.135682
KREBPATHWAY	8	0.037	0.03	0.03	0.0322425	0.625567	0.133876
JISON_SICKLE_CELL	32	0.027	0.874	0.292	0.0321324	0.649183	0.150519
TERCPATHWAY	6	0.047	0.398	0.113	0.0330295	0.625567	0.135682
SHEPARD_CRASH_AND_BURN_MUT_VS_WT_UP	123	0.041	0.402	0.087	0.0322425	0.625567	0.134662
RARRXRPATHWAY	14	0.004	0.461	0.073	0.020907	0.625567	0.133876
HOX_GENES	52	0.045	0.604	0.114	0.0327058	0.625567	0.135682
SA_PTEN_PATHWAY	17	0.048	0.61	0.122	0.0330295	0.625567	0.135682
HIFPATHWAY	13	0.101	0.004	0.027	0.0370319	0.625567	0.133876
PARK_HSC_VS_MPP_DN	13	0.045	0.137	0.01	0.0327058	0.625567	0.133876
PASSERINI_APOPTOSIS	41	0.042	0.802	0.261	0.0322425	0.641107	0.14904
CASPASEPATHWAY	21	0.047	0.408	0.109	0.0330295	0.625567	0.135682
FLAGELLAR_ASSEMBLY	18	0.038	0.29	0.136	0.0322425	0.625567	0.135682
SHIPP_DLBCL_CURED_DN	33	0.038	0.119	0.101	0.0322425	0.625567	0.135682
BYSTRYKH_FGF3_TARGETS_GLOCUS	6	0.471	0.007	0.033	0.0754267	0.625567	0.133876
YEN_MYC_WT	8	0.061	0.199	0.034	0.0341346	0.625567	0.133876
GLUCONEOGENESIS	50	0.195	0.192	0.036	0.046872	0.625567	0.133876
MITOCHONDRIAL_FATTY_ACID_BETAOXIDATION	15	0.042	0.632	0.277	0.0322425	0.626078	0.149187
REDUCTIVE_CARBOXYLATE_CYCLE_CO2_FIXATION	9	0.03	0.317	0.043	0.0321324	0.625567	0.133876
UNDERHILL_PROLIFERATION	16	0.01	0.358	0.021	0.0295973	0.625567	0.133876
DAVIES_MGUS_MM	32	0.036	0.312	0.067	0.0322425	0.625567	0.133876
CHESLER_BRAIN_CIS_GENES	51	0.045	0.88	0.43	0.0327058	0.650998	0.168043
PROTEASOMEPATHWAY	19	0.025	0.379	0.082	0.0321324	0.625567	0.133876
LIZUKA_L0_GR_L1	14	0.031	0.707	0.256	0.0321324	0.630433	0.14901
HEME_BIOSYNTHESIS	9	0.023	0.203	0.066	0.0321324	0.625567	0.133876
BRENTANI_REPAIR	35	0.013	0.055	0.019	0.0307072	0.625567	0.133876
BYSTRYKH_HSC_BRAIN_TRANS_GLOCUS	144	0.118	0.157	0.047	0.0387534	0.625567	0.133876
CHAUHAN_2ME2	44	0.023	0.921	0.321	0.0321324	0.660753	0.152856
STILBENE_COUMARINE_AND_LIGNIN_BIOSYNTHESIS	9	0.07	0.007	0.031	0.0352377	0.625567	0.133876
DNAFRAGMENTPATHWAY	10	0.046	0.895	0.193	0.0329453	0.654405	0.140933
GOLDRATH_HP	119	0.043	0.327	0.12	0.0323036	0.625567	0.135682
HEMATOPOESIS_RELATED_TRANSCRIPTION_FACTORS	81	0.041	0.48	0.063	0.0322425	0.625567	0.133876
CYSTEINE_METABOLISM	8	0.013	0.509	0.088	0.0307072	0.625567	0.134662
BYSTRYKH_HSC_BRAIN_CIS_GLOCUS	37	0.003	0.943	0.081	0.0179749	0.662053	0.133876
PROTEASOME	16	0.029	0.268	0.092	0.0321324	0.625567	0.134662
ETCPATHWAY	9	0.192	0.041	0.022	0.0466992	0.625567	0.133876
GPCRS_CLASS_C_METABOTROPIC_GLUTAMATE_PHEROMONE	12	0.025	0.387	0.069	0.0321324	0.625567	0.133876
LIZUKA_L0_SM_L1	18	0.048	0.791	0.136	0.0330295	0.639601	0.135682
DNA_DAMAGE_SIGNALING	86	0.012	0.133	0.066	0.0307072	0.625567	0.133876
IL22BPPATHWAY	12	0	0.211	0.004	0	0.625567	0.104126
DER_IFNA_UP	63	0.038	0.791	0.491	0.0322425	0.639601	0.174557
MTA3PATHWAY	9	0.047	0.251	0.129	0.0330295	0.625567	0.135682
PLK3PATHWAY	7	0.05	0.732	0.184	0.0333609	0.634748	0.140495
LEE_MYC_TGFA_UP	58	0.014	0.253	0.103	0.0307072	0.625567	0.135682
FLECHNER_KIDNEY_TRANSPLANT_WELL_PBL_DN	40	0.025	0.727	0.327	0.0321324	0.633905	0.153991
PASSERINI_TRANSCRIPTION	68	0.008	0.117	0.055	0.0276797	0.625567	0.133876
HINATA_NFKB_UP	105	0.036	0.138	0.173	0.0322425	0.625567	0.138331
ST_IL_13_PATHWAY	7	0.243	0.034	0.027	0.0505887	0.625567	0.133876
SA_PROGRAMMED_CELL_DEATH	12	0.04	0.21	0.202	0.0322425	0.625567	0.142332
LEPTINPATHWAY	10	0.151	0	0	0.0430328	0	0
WILLERT_WNT_NCCIT_ALL_UP	21	0.016	0.716	0.079	0.0321324	0.631741	0.133876
PENG_LEUCINE_DN	135	0.186	0.189	0.035	0.0458297	0.625567	0.133876
AMINOSUGARS_METABOLISM	14	0.223	0.341	0.039	0.0485222	0.625567	0.133876
CHEOK_LDMTX_MP_UP	5	0.043	0.74	0.141	0.0323036	0.636425	0.135682
WONG_IFNA_HCC_RESISTANT_VS_SENSITIVE_UP	15	0.033	0.48	0.111	0.0322425	0.625567	0.135682
GLUTAMATE_METABOLISM	23	0.002	0.074	0.001	0.0136476	0.625567	0.052063
CHREBPPATHWAY	16	0.133	0.034	0.027	0.0408916	0.625567	0.133876
PENTOSE_PHOSPHATE_PATHWAY	21	0.192	0.098	0.044	0.0466992	0.625567	0.133876
AKTPATHWAY	13	0.048	0.468	0.144	0.0330295	0.625567	0.135682
PEART_HISTONE_UP	48	0.035	0.663	0.118	0.0322425	0.628597	0.135682
BRENTANI_CELL_CYCLE	78	0.032	0.503	0.13	0.0322173	0.625567	0.135682
KUROKAWA_5FU_IFN_SENSITIVE_VS_RESISTANT_DN	29	0.031	0.151	0.076	0.0321324	0.625567	0.133876
FATTY_ACID_METABOLISM	89	0.003	0.259	0.018	0.0179749	0.625567	0.133876
YAGI_AML_PROGNOSIS	28	0.005	0.916	0.12	0.0236209	0.658667	0.135682
TALL1PATHWAY	13	0.033	0.103	0.025	0.0322425	0.625567	0.133876
SHIPP_DLBCL_CURED_UP	28	0.694	0.01	0.057	0.0981781	0.625567	0.133876
RNA_POLYMERASE	14	0.014	0.274	0.077	0.0307072	0.625567	0.133876
CD40PATHWAY	13	0.01	0.324	0.072	0.0295973	0.625567	0.133876
HADDAD_HSC_CD10_UP	259	0.027	0.253	0.061	0.0321324	0.625567	0.133876
ZELLER_MYC_UP	22	0.09	0.262	0.032	0.0362445	0.625567	0.133876
CELL_CYCLE_CHECKPOINT	24	0.023	0.085	0.045	0.0321324	0.625567	0.133876
CHEN_LUNG_SURVIVAL	20	0.041	0.387	0.112	0.0322425	0.625567	0.135682
ZHAN_TONSIL_BONEMARROW	39	0.034	0.468	0.084	0.0322425	0.625567	0.134662
METHIONINE_METABOLISM	11	0.04	0.643	0.2	0.0322425	0.6281	0.14199
CELL_PROLIFERATION	190	0.022	0.585	0.16	0.0321324	0.625567	0.135682
EICOSANOID_SYNTHESIS	17	0.028	0.92	0.141	0.0321324	0.660753	0.135682
AGUIRRE_PANCREAS_CHR8	52	0.024	0.261	0.098	0.0321324	0.625567	0.134662
STURLA_SONIC_HEDGEHOG	16	0.041	0.283	0.072	0.0322425	0.625567	0.133876
PROTEASOME_DEGRADATION	27	0.012	0.126	0.014	0.0307072	0.625567	0.133876
APOPTOSIS_KEGG	49	0.004	0.193	0.098	0.020907	0.625567	0.134662
G2PATHWAY	23	0.013	0.849	0.19	0.0307072	0.645764	0.140718
P53PATHWAY	16	0.028	0.824	0.086	0.0321324	0.642807	0.134662
ZUCCHI_EPITHELIAL_UP	39	0.017	0.277	0.024	0.0321324	0.625567	0.133876
ST_GAQ_PATHWAY	27	0.152	0.02	0.071	0.0431177	0.625567	0.133876
CARM1PATHWAY	12	0.008	0.14	0.016	0.0276797	0.625567	0.133876
GLYCOLYSIS	53	0	0.155	0	0	0.625567	0
MTORPATHWAY	22	0.021	0.647	0.168	0.0321324	0.6281	0.137576
GLYOXYLATE_AND_DICARBOXYLATE_METABOLISM	11	0.022	0.167	0.053	0.0321324	0.625567	0.133876
POMEROY_DESMOPLASIC_VS_CLASSIC_MD_DN	38	0.093	0.079	0.011	0.0363078	0.625567	0.133876
HCC_SURVIVAL_GOOD_VS_POOR_DN	110	0.023	0.166	0.042	0.0321324	0.625567	0.133876
FBW7PATHWAY	8	0.088	0.314	0.048	0.03591	0.625567	0.133876
PORPHYRIN_AND_CHLOROPHYLL_METABOLISM	17	0.074	0.05	0.038	0.0354942	0.625567	0.133876
ACE2PATHWAY	12	0.744	0.045	0.073	0.103728	0.625567	0.133876
AKAP13PATHWAY	7	0.194	0.033	0.025	0.046872	0.625567	0.133876
ERBB3PATHWAY	5	0.32	0.036	0.057	0.0592391	0.625567	0.133876
MITOCHONDRIA	386	0.05	0.212	0.03	0.0333609	0.625567	0.133876
STEROID_BIOSYNTHESIS	9	0.038	0.039	0.084	0.0322425	0.625567	0.134662
ROSS_CBF_LEUKEMIA	62	0.025	0.839	0.253	0.0321324	0.645312	0.14803
ST_TYPE_I_INTERFERON_PATHWAY	8	0.038	0.737	0.136	0.0322425	0.636008	0.135682
ASTON_DEPRESSION_UP	41	0.007	0.621	0.163	0.0260546	0.625567	0.135901
FERNANDEZ_MYC_TARGETS	176	0.046	0.48	0.163	0.0329453	0.625567	0.135901
FLECHNER_KIDNEY_TRANSPLANT_WELL_PBL_UP	145	0.01	0.435	0.061	0.0295973	0.625567	0.133876
SETPATHWAY	10	0.016	0.788	0.128	0.0321324	0.639268	0.135682
RNA_TRANSCRIPTION_REACTOME	34	0.024	0.22	0.171	0.0321324	0.625567	0.137909
PPARAPATHWAY	46	0.018	0.108	0.044	0.0321324	0.625567	0.133876
X1_AND_2_METHYLNAPHTHALENE_DEGRADATION	8	0	0.69	0	0	0.630433	0
PELP1PATHWAY	7	0.027	0.842	0.127	0.0321324	0.645609	0.135682
C21_STEROID_HORMONE_METABOLISM	11	0.18	0.004	0.012	0.0450747	0.625567	0.133876
POMEROY_MD_TREATMENT_GOOD_VS_POOR_UP	27	0.042	0.649	0.292	0.0322425	0.6281	0.150519
X41BBPATHWAY	18	0.035	0.154	0.066	0.0322425	0.625567	0.133876
AKAPCENTROSOMEPATHWAY	11	0.238	0.041	0.06	0.0500569	0.625567	0.133876
CORDERO_KRAS_KD_VS_CONTROL_UP	69	0.014	0.545	0.197	0.0307072	0.625567	0.141143
GSK3PATHWAY	24	0.18	0.225	0.028	0.0450747	0.625567	0.133876
GOLDRATH_CELLCYCLE	31	0.21	0.105	0.048	0.047811	0.625567	0.133876
GPCRDB_CLASS_C_METABOTROPIC_GLUTAMATE_PHEROMONE	13	0.026	0.448	0.07	0.0321324	0.625567	0.133876
UBIQUITIN_MEDIATED_PROTEOLYSIS	20	0.05	0.113	0.05	0.0333609	0.625567	0.133876
PROLIFERATION_GENES	346	0.03	0.611	0.184	0.0321324	0.625567	0.140495
CARDIACEGFPATHWAY	16	0.433	0.01	0.043	0.0715811	0.625567	0.133876
RELAPATHWAY	16	0.006	0.644	0.045	0.0245657	0.6281	0.133876
PURINE_METABOLISM	106	0.013	0.407	0.181	0.0307072	0.625567	0.140495
CARBON_FIXATION	21	0.001	0.156	0.007	0.00847094	0.625567	0.133876
SHEPARD_CELL_PROLIFERATION	190	0.022	0.585	0.16	0.0321324	0.625567	0.135682
TNFR2PATHWAY	18	0.041	0.145	0.07	0.0322425	0.625567	0.133876
PASSERINI_OXIDATION	19	0.023	0.418	0.137	0.0321324	0.625567	0.135682
STREPTOMYCIN_BIOSYNTHESIS	8	0.094	0.072	0.013	0.0363078	0.625567	0.133876
VEGFPATHWAY	25	0.048	0.201	0.13	0.0330295	0.625567	0.135682
OXIDATIVE_PHOSPHORYLATION	54	0.011	0.334	0.061	0.0303621	0.625567	0.133876
ATRBRCAPATHWAY	19	0.037	0.074	0.091	0.0322425	0.625567	0.134662
ACE_INHIBITOR_PATHWAY_PHARMGKB	8	0.077	0.008	0.01	0.0357573	0.625567	0.133876
FRUCTOSE_AND_MANNOSE_METABOLISM	24	0.168	0.061	0.007	0.0439515	0.625567	0.133876
NFKBPATHWAY	23	0.035	0.804	0.171	0.0322425	0.641107	0.137909
GLYCOLYSISPATHWAY	8	0.137	0.076	0.013	0.0412945	0.625567	0.133876
FREEPATHWAY	10	0.014	0.077	0.101	0.0307072	0.625567	0.135682
CYANOAMINO_ACID_METABOLISM	6	0.046	0.021	0.032	0.0329453	0.625567	0.133876
PROSTAGLANDIN_SYNTHESIS_REGULATION	28	0.28	0.015	0.061	0.0547644	0.625567	0.133876
VANTVEER_BREAST_OUTCOME_GOOD_VS_POOR_UP	24	0.045	0.451	0.271	0.0327058	0.625567	0.14904
G1_TO_S_CELL_CYCLE_REACTOME	64	0.039	0.34	0.161	0.0322425	0.625567	0.135682
NFATPATHWAY	47	0.142	0.024	0.036	0.0418265	0.625567	0.133876
GATA3PATHWAY	14	0.135	0.001	0.012	0.0411972	0.314772	0.133876
WONG_IFNA_HCC_RESISTANT_VS_SENSITIVE_DN	26	0.047	0.23	0.027	0.0330295	0.625567	0.133876
DORSAM_HOXA9_DN	29	0.012	0.321	0.038	0.0307072	0.625567	0.133876
AGUIRRE_PANCREAS_CHR17	61	0.018	0.021	0.04	0.0321324	0.625567	0.133876
GLUCOCORTICOID_MINERALOCORTICOID_METABOLISM	8	0.095	0.009	0.008	0.0365218	0.625567	0.133876
INSULIN_SIGNALING	93	0.311	0.047	0.046	0.0582757	0.625567	0.133876
P27PATHWAY	12	0.028	0.36	0.039	0.0321324	0.625567	0.133876
BECKER_TAMOXIFEN_RESISTANT_DN	49	0.013	0.929	0.285	0.0307072	0.662053	0.150385
UBIQUINONE_BIOSYNTHESIS	12	0.086	0.051	0.013	0.03591	0.625567	0.133876
SASAKI_TCELL_LYMPHOMA_VS_CD4_UP	158	0.032	0.589	0.194	0.0322173	0.625567	0.140933
STATIN_PATHWAY_PHARMGKB	17	0.049	0.541	0.247	0.0333609	0.625567	0.147688
ARFPATHWAY	15	0.03	0.693	0.059	0.0321324	0.630433	0.133876
PASSERINI_GROWTH	32	0.02	0.057	0.115	0.0321324	0.625567	0.135682
HSP27PATHWAY	15	0.014	0.821	0.082	0.0307072	0.642807	0.133876
SA_CASPASE_CASCADE	15	0.017	0.742	0.096	0.0321324	0.637264	0.134662
GLYCOLYSIS_AND_GLUCONEOGENESIS	42	0.014	0.205	0.038	0.0307072	0.625567	0.133876
MUNSHI_MM_UP	61	0.045	0.355	0.081	0.0327058	0.625567	0.133876
BRENTANI_HORMONAL_FUNCTION	12	0.623	0.037	0.055	0.0907199	0.625567	0.133876
DRUG_RESISTANCE_AND_METABOLISM	96	0.027	0.275	0.132	0.0321324	0.625567	0.135682
FLECHNER_KIDNEY_TRANSPLANT_REJECTION_PBL_UP	60	0.048	0.122	0.148	0.0330295	0.625567	0.135682
CARM_ERPATHWAY	24	0.005	0.492	0.089	0.0236209	0.625567	0.134662
TYROSINE_METABOLISM	32	0	0.666	0.001	0	0.628601	0.052063
PPARGPATHWAY	7	0.004	0.119	0.02	0.020907	0.625567	0.133876
SHEPARD_POS_REG_OF_CELL_PROLIFERATION	87	0.031	0.608	0.131	0.0321324	0.625567	0.135682
ST_PHOSPHOINOSITIDE_3_KINASE_PATHWAY	31	0.02	0.466	0.052	0.0321324	0.625567	0.133876
DER_IFNG_UP	60	0.037	0.752	0.378	0.0322425	0.637472	0.160288
SASAKI_ATL_UP	158	0.032	0.589	0.194	0.0322173	0.625567	0.140933
YAO_P4_KO_VS_WT_UP	65	0	0.284	0.026	0	0.625567	0.133876
BROWN_GRAN_MONO_DIFFERENTIATION	112	0.008	0.441	0.138	0.0276797	0.625567	0.135682
LEE_TCELLS10_UP	121	0.019	0.221	0.094	0.0321324	0.625567	0.134662
NADLER_OBESITY_UP	46	0.052	0.001	0.002	0.0333609	0.314772	0.0624756
ZHAN_MULTIPLE_MYELOMA_SUBCLASSES_DIFF	29	0.009	0.168	0.035	0.0294789	0.625567	0.133876
SCHURINGA_STAT5A_UP	19	0.014	0.523	0.045	0.0307072	0.625567	0.133876
HOFMANN_MDS_CD34_LOW_RISK	47	0.035	0.484	0.186	0.0322425	0.625567	0.140495
LEE_TCELLS8_UP	121	0.019	0.221	0.094	0.0321324	0.625567	0.134662
FALT_BCLL_IG_MUTATED_VS_WT_UP	41	0.007	0.824	0.13	0.0260546	0.642807	0.135682
PARK_MSCS_LIN2	36	0.031	0.589	0.131	0.0321324	0.625567	0.135682
HOFMANN_MANTEL_LYMPHOMA_VS_LYMPH_NODES_DN	38	0.248	0.049	0.019	0.0511528	0.625567	0.133876
MOREAUX_TACI_XG_13_DN	9	0.017	0.218	0.098	0.0321324	0.625567	0.134662
HOFMANN_MDS_CD34_HIGH_RISK	27	0.015	0.978	0.199	0.031766	0.672523	0.14171
HOFMANN_MANTEL_LYMPHOMA_VS_LYMPH_NODES_UP	45	0.053	0.135	0.022	0.0333609	0.625567	0.133876
ROTH_HTERT_DIFF	30	0.005	0.424	0.02	0.0236209	0.625567	0.133876
GILDEA_BLADDER_UP	27	0.035	0.817	0.226	0.0322425	0.642807	0.144865
HASLINGER_B_CLL_11Q23	20	0.041	0.145	0.035	0.0322425	0.625567	0.133876
NEMETH_TNF_UP	76	0.033	0.788	0.382	0.0322425	0.639268	0.160795
PARK_RARALPHA_MOD	58	0.031	0.549	0.308	0.0321324	0.625567	0.151595
HOFFMANN_BIVSBII_LGBII	92	0.021	0.849	0.361	0.0321324	0.645764	0.158978
FERRANDO_MLL_T_ALL_DN	79	0.04	0.699	0.244	0.0322425	0.630433	0.147688
CHEN_HOXA5_TARGETS_UP	201	0.022	0.621	0.294	0.0321324	0.625567	0.150721
TAKEDA_NUP8_HOXA9_16D_DN	167	0.019	0.318	0.096	0.0321324	0.625567	0.134662
HADDAD_HPCLYMPHO_ENRICHED	269	0.024	0.283	0.065	0.0321324	0.625567	0.133876
HASLINGER_B_CLL_12	16	0.028	0.127	0.041	0.0321324	0.625567	0.133876
ABBUD_LIF_UP	38	0.015	0.615	0.079	0.031766	0.625567	0.133876
GERY_CEBP_TARGETS	99	0.009	0.525	0.185	0.0294789	0.625567	0.140495
BASSO_GERMINAL_CENTER_CD40_DN	68	0.046	0.112	0.122	0.0329453	0.625567	0.135682
IRITANI_ADPROX_VASC	145	0.042	0.612	0.43	0.0322425	0.625567	0.168043
JAIN_NEMO_DIFF	67	0.018	0.309	0.162	0.0321324	0.625567	0.135901
TAKEDA_NUP8_HOXA9_6H_UP	62	0.001	0.162	0.009	0.00847094	0.625567	0.133876
GALE_FLT3ANDAPL_UP	48	0.008	0.539	0.174	0.0276797	0.625567	0.138894
FALT_BCLL_IG_MUTATED_VS_WT_DN	44	0.024	0.368	0.137	0.0321324	0.625567	0.135682
VERNELL_PRB_CLSTR1	52	0.04	0.288	0.07	0.0322425	0.625567	0.133876
MOREAUX_TACI_HI_VS_LOW_UP	365	0.033	0.503	0.154	0.0322425	0.625567	0.135682
HOGERKORP_CD44_DN	22	0.057	0.504	0.05	0.0334463	0.625567	0.133876
DORSEY_DOXYCYCLINE_UP	29	0.155	0.013	0.028	0.0434172	0.625567	0.133876
LIAN_MYELOID_DIFF_GRANULE	23	0.022	0.1	0.057	0.0321324	0.625567	0.133876
MA_ATRA_EMP_UP	32	0.027	0.354	0.079	0.0321324	0.625567	0.133876
CROMER_HYPOPHARYNGEAL_MET_VS_NON_DN	72	0.11	0.178	0.05	0.037531	0.625567	0.133876
XU_ATRA_DN	11	0.015	0.166	0.031	0.031766	0.625567	0.133876
YAGI_AML_PROG_ASSOC	110	0.008	0.323	0.015	0.0276797	0.625567	0.133876
ZHAN_MMPC_LATEVS	44	0.042	0.391	0.061	0.0322425	0.625567	0.133876
XU_CBP_DN	32	0.227	0.026	0.108	0.0487449	0.625567	0.135682
IGLESIAS_E2FMINUS_UP	131	0.004	0.361	0.139	0.020907	0.625567	0.135682
MUNSHI_MM_VS_PCS_UP	71	0.029	0.402	0.087	0.0321324	0.625567	0.134662
ZHAN_MULTIPLE_MYELOMA_VS_NORMAL_DN	38	0.037	0.074	0.033	0.0322425	0.625567	0.133876
LEE_TCELLS5_UP	16	0.024	0.288	0.108	0.0321324	0.625567	0.135682
FALT_BCLL_DN	47	0.034	0.479	0.151	0.0322425	0.625567	0.135682
LEE_TCELLS1_UP	121	0.019	0.221	0.094	0.0321324	0.625567	0.134662
RUTELLA_HEPATGFSNDCS_UP	144	0.058	0.136	0.045	0.0334463	0.625567	0.133876
MOREAUX_TACI_HI_IN_BMPC	86	0.045	0.425	0.105	0.0327058	0.625567	0.135682
KUMAR_HOXA_DIFF	310	0.024	0.605	0.188	0.0321324	0.625567	0.140495
HYPOXIA_FIBRO_UP	18	0.026	0.654	0.242	0.0321324	0.628104	0.147073
H2O2_CSBDIFF_C1	29	0.001	0.435	0.023	0.00847094	0.625567	0.133876
CMV_HCMV_TIMECOURSE_20HRS_UP	76	0.011	0.556	0.209	0.0303621	0.625567	0.143383
ADIP_HUMAN_UP	57	0	0.258	0.03	0	0.625567	0.133876
HDACI_COLON_CURSUL_DN	11	0.028	0.595	0.12	0.0321324	0.625567	0.135682
METHOTREXATE_PROBCELL_DN	11	0.102	0.132	0.033	0.0371766	0.625567	0.133876
HIPPOCAMPUS_DEVELOPMENT_POSTNATAL	43	0.025	0.546	0.228	0.0321324	0.625567	0.144957
BRCA2_BRCA1_DN	38	0.007	0.293	0.083	0.0260546	0.625567	0.134107
VEGF_HUVEC_2HRS_UP	28	0.022	0.815	0.17	0.0321324	0.642807	0.137576
IFN_BETA_GLIOMA_UP	58	0.013	0.5	0.07	0.0307072	0.625567	0.133876
UV_ESR_WS_UNREG	10	0.031	0.127	0.078	0.0321324	0.625567	0.133876
HDACI_COLON_SUL48HRS_DN	61	0	0.908	0.024	0	0.657701	0.133876
AGED_MOUSE_CORTEX_UP	31	0.041	0.426	0.147	0.0322425	0.625567	0.135682
OXSTRESS_RPETHREE_DN	27	0.012	0.185	0.028	0.0307072	0.625567	0.133876
TPA_SENS_MIDDLE_DN	284	0.032	0.807	0.417	0.0322173	0.641842	0.165167
WERNER_FIBRO_UP	46	0.022	0.556	0.136	0.0321324	0.625567	0.135682
UV.CMV_UNIQUE_HCMV_6HRS_DN	74	0.04	0.446	0.127	0.0322425	0.625567	0.135682
AGEING_BRAIN_DN	116	0.009	0.652	0.211	0.0294789	0.6281	0.143703
HSC_LTHSC_SHARED	196	0.043	0.238	0.078	0.0323036	0.625567	0.133876
OXSTRESS_RPE_H2O2HNE_DN	31	0.007	0.629	0.096	0.0260546	0.625567	0.134662
GENOTOXINS_4HRS_DISCR	33	0.194	0.121	0.03	0.046872	0.625567	0.133876
TNFALPHA_4HRS_UP	37	0.019	0.416	0.064	0.0321324	0.625567	0.133876
ET743_RESIST_UP	17	0.036	0.723	0.212	0.0322425	0.633488	0.143966
BCNU_GLIOMA_NOMGMT_24HRS_UP	13	0.029	0.491	0.099	0.0321324	0.625567	0.135242
UVC_XPCS_ALL_UP	58	0.03	0.245	0.069	0.0321324	0.625567	0.133876
HYPOXIA_REVIEW	75	0.072	0.035	0.017	0.0354942	0.625567	0.133876
TNFALPHA_TGZ_ADIP_DN	25	0	0.823	0.001	0	0.642807	0.052063
HUMAN_TISSUE_SALIVARY	10	0.004	0.211	0.016	0.020907	0.625567	0.133876
WERNERONLY_FIBRO_UP	26	0.035	0.446	0.169	0.0322425	0.625567	0.137576
STEMCELL_COMMON_UP	148	0.034	0.59	0.088	0.0322425	0.625567	0.134662
NI2_MOUSE_UP	38	0.007	0.527	0.088	0.0260546	0.625567	0.134662
HDACI_COLON_SUL12HRS_DN	22	0.048	0.303	0.258	0.0330295	0.625567	0.14904
UVB_NHEK3_C6	27	0.011	0.526	0.05	0.0303621	0.625567	0.133876
TPA_RESIST_EARLY_DN	72	0.013	0.889	0.205	0.0307072	0.652671	0.143058
TSADAC_RKOEXP_UP	12	0.073	0.037	0.03	0.0354942	0.625567	0.133876
UVB_NHEK3_C2	38	0.038	0.322	0.257	0.0322425	0.625567	0.14904
CMV_HCMV_TIMECOURSE_ALL_UP	434	0.044	0.494	0.289	0.0327058	0.625567	0.150481
BRACX_UP	18	0.006	0.334	0.06	0.0245657	0.625567	0.133876
HDACI_COLON_SUL_DN	171	0.006	0.859	0.275	0.0245657	0.646092	0.149187
CANTHARIDIN_UP	11	0.002	0.961	0.023	0.0136476	0.666659	0.133876
ADIPOGENESIS_HMSC_CLASS3_UP	56	0.028	0.876	0.234	0.0321324	0.649183	0.146193
OXSTRESS_RPETWO_DN	103	0.013	0.555	0.222	0.0307072	0.625567	0.144676
TPA_RESIST_MIDDLE_DN	103	0.005	0.797	0.175	0.0236209	0.640392	0.139304
HDACI_COLON_SUL30MIN_DN	31	0.012	0.906	0.145	0.0307072	0.657701	0.135682
GENOTOXINS_24HRS_DISCR	33	0.039	0.254	0.12	0.0322425	0.625567	0.135682
HDACI_COLON_BUT30MIN_DN	30	0	0.448	0.028	0	0.625567	0.133876
HDACI_COLON_TSA2HRS_UP	42	0.036	0.974	0.396	0.0322425	0.670872	0.162039
POD1_KO_MOST_DN	19	0.012	0.166	0.061	0.0307072	0.625567	0.133876
ET743_SARCOMA_UP	62	0.028	0.112	0.033	0.0321324	0.625567	0.133876
VEGF_MMMEC_12HRS_UP	27	0.007	0.449	0.079	0.0260546	0.625567	0.133876
UVC_XPCS_8HR_UP	55	0.023	0.189	0.05	0.0321324	0.625567	0.133876
OXSTRESS_BREASTCA_UP	24	0.039	0.026	0.013	0.0322425	0.625567	0.133876
HDACI_COLON_BUT_UP	136	0.042	0.933	0.423	0.0322425	0.662053	0.166558
DIAB_NEPH_UP	58	0.273	0.049	0.149	0.053867	0.625567	0.135682
HTERT_UP	57	0.083	0.089	0.036	0.03591	0.625567	0.133876
CIS_XPC_DN	170	0.009	0.832	0.397	0.0294789	0.643466	0.162039
UVB_NHEK4_6HRS_UP	27	0.006	0.771	0.102	0.0245657	0.638645	0.135682
UVB_NHEK3_ALL	368	0.029	0.366	0.158	0.0321324	0.625567	0.135682
TNFALPHA_ADIP_DN	53	0	0.967	0.021	0	0.669714	0.133876
BLEO_HUMAN_LYMPH_HIGH_4HRS_UP	20	0.011	0.285	0.104	0.0303621	0.625567	0.135682
UVC_LOW_C2_DN	18	0.041	0.859	0.231	0.0322425	0.646092	0.145678
IDX_TSA_DN_CLUSTER6	18	0	0.446	0.007	0	0.625567	0.133876
HDACI_COLON_SUL24HRS_DN	97	0.004	0.782	0.161	0.020907	0.639268	0.135682
GH_GHRHR_KO_6HRS_DN	28	0.027	0.629	0.252	0.0321324	0.625567	0.147969
UVB_SCC_DN	98	0.029	0.207	0.092	0.0321324	0.625567	0.134662
AGEING_KIDNEY_DN	102	0.042	0.071	0.047	0.0322425	0.625567	0.133876
BRCA1_MES_UP	38	0.026	0.232	0.052	0.0321324	0.625567	0.133876
BCNU_GLIOMA_MGMT_24HRS_DN	31	0.023	0.454	0.112	0.0321324	0.625567	0.135682
METHOTREXATE_PROBCELL_UP	14	0.147	0.111	0.046	0.0423348	0.625567	0.133876
CMV_HCMV_TIMECOURSE_14HRS_UP	42	0.006	0.817	0.129	0.0245657	0.642807	0.135682
CALRES_MOUSE_UP	28	0	0.231	0.012	0	0.625567	0.133876
EGF_HDMEC_UP	42	0.026	0.485	0.077	0.0321324	0.625567	0.133876
UVB_NHEK1_UP	164	0.023	0.338	0.144	0.0321324	0.625567	0.135682
UVC_XPCS_4HR_UP	12	0.032	0.895	0.133	0.0322173	0.654405	0.135682
HDACI_COLON_BUT16HRS_UP	33	0.04	0.661	0.238	0.0322425	0.628594	0.146543
BUT_TSA_UP	18	0.01	0.384	0.035	0.0295973	0.625567	0.133876
WERNER_FIBRO_DN	135	0.018	0.641	0.221	0.0321324	0.6281	0.144676
BRCA_ER_POS	428	0.05	0.217	0.13	0.0333609	0.625567	0.135682
GH_EXOGENOUS_ANY_UP	207	0.001	0.466	0.013	0.00847094	0.625567	0.133876
ADIPOGENESIS_HMSC_CLASS2_UP	12	0.05	0.941	0.225	0.0333609	0.662053	0.144865
STRESS_P53_SPECIFIC_UP	13	0.029	0.201	0.196	0.0321324	0.625567	0.141143
ET743_SARCOMA_72HRS_UP	58	0.019	0.144	0.036	0.0321324	0.625567	0.133876
AGEING_LYMPH_DN	16	0.045	0.249	0.023	0.0327058	0.625567	0.133876
HSC_LTHSC_FETAL	196	0.043	0.238	0.078	0.0323036	0.625567	0.133876
UV_UNIQUE_FIBRO_DN	29	0.044	0.361	0.138	0.0327058	0.625567	0.135682
UVB_NHEK1_C4	13	0.043	0.081	0.13	0.0323036	0.625567	0.135682
UVC_HIGH_D7_DN	31	0	0.243	0.04	0	0.625567	0.133876
MOUSE_TISSUE_TESTIS	25	0.021	0.789	0.161	0.0321324	0.639268	0.135682
HSC_LATEPROGENITORS_ADULT	342	0.05	0.474	0.186	0.0333609	0.625567	0.140495
P21_MIDDLE_DN	14	0.273	0.034	0.059	0.053867	0.625567	0.133876
AGED_MOUSE_NEOCORTEX_UP	57	0.038	0.304	0.198	0.0322425	0.625567	0.141643
CAMPTOTHECIN_PROBCELL_UP	17	0.085	0.159	0.038	0.03591	0.625567	0.133876
JNK_UP	24	0.293	0.007	0.024	0.0559701	0.625567	0.133876
UVB_NHEK3_C0	77	0.013	0.437	0.135	0.0307072	0.625567	0.135682
TNFALPHA_ALL_UP	68	0.002	0.349	0.056	0.0136476	0.625567	0.133876
SERUM_FIBROBLAST_CELLCYCLE	102	0.02	0.41	0.059	0.0321324	0.625567	0.133876
COCAINE_BRAIN_4WKS_UP	53	0.049	0.388	0.254	0.0333609	0.625567	0.14803
TNFALPHA_30MIN_UP	35	0.001	0.46	0.071	0.00847094	0.625567	0.133876
HPV31_UP	36	0.019	0.379	0.036	0.0321324	0.625567	0.133876
HIPPOCAMPUS_DEVELOPMENT_PRENATAL	29	0.047	0.442	0.299	0.0330295	0.625567	0.150809
IDX_TSA_UP_CLUSTER4	34	0.034	0.636	0.111	0.0322425	0.6281	0.135682
HDACI_COLON_BUT16HRS_DN	93	0.045	0.709	0.244	0.0327058	0.630433	0.147688
CITED1_KO_HET_UP	23	0.105	0.017	0.002	0.0373826	0.625567	0.0624756
RCC_NL_UP	413	0.05	0.377	0.135	0.0333609	0.625567	0.135682
UVC_TTD_8HR_UP	20	0.039	0.186	0.069	0.0322425	0.625567	0.133876
UV_UNIQUE_FIBRO_UP	20	0.058	0.343	0.014	0.0334463	0.625567	0.133876
XPB_TTD.CS_DN	24	0.029	0.145	0.09	0.0321324	0.625567	0.134662
TSA_CD4_DN	16	0.017	0.958	0.159	0.0321324	0.666045	0.135682
WERNERONLY_FIBRO_DN	45	0.017	0.762	0.079	0.0321324	0.637472	0.133876
UVC_TTD.XPCS_COMMON_UP	21	0.01	0.096	0.036	0.0295973	0.625567	0.133876
CMV_HCMV_TIMECOURSE_10HRS_UP	9	0.1	0.029	0.051	0.0368855	0.625567	0.133876
UVB_NHEK1_DN	244	0.031	0.093	0.038	0.0321324	0.625567	0.133876
HDACI_COLON_CUR_DN	34	0.047	0.503	0.283	0.0330295	0.625567	0.150005
GAMMA.UV_FIBRO_UP	33	0.03	0.461	0.057	0.0321324	0.625567	0.133876
UVB_SCC_UP	83	0.033	0.42	0.072	0.0322425	0.625567	0.133876
HYPOXIA_NORMAL_UP	182	0.037	0.489	0.265	0.0322425	0.625567	0.14904
BCNU_GLIOMA_NOMGMT_48HRS_DN	30	0.042	0.699	0.208	0.0322425	0.630433	0.143326
INSULIN_ADIP_SENS_UP	11	0.003	0.54	0.041	0.0179749	0.625567	0.133876
GH_AUTOCRINE_UP	165	0.002	0.42	0.03	0.0136476	0.625567	0.133876
OLDAGE_DN	45	0.041	0.217	0.07	0.0322425	0.625567	0.133876
CPR_NULL.LOW_LIVER_UP	17	0.018	0.11	0.029	0.0321324	0.625567	0.133876
UVB_NHEK4_24HRS_DN	17	0.027	0.287	0.069	0.0321324	0.625567	0.133876
TNFA_NFKB_DEP_UP	18	0.006	0.034	0.016	0.0245657	0.625567	0.133876
HIF1_TARGETS	32	0.014	0.008	0.008	0.0307072	0.625567	0.133876
HDACI_COLON_BUT12HRS_UP	34	0.01	0.554	0.156	0.0295973	0.625567	0.135682
UVB_NHEK1_C6	116	0.027	0.128	0.06	0.0321324	0.625567	0.133876
HDACI_COLON_TSA_DN	50	0.005	0.274	0.024	0.0236209	0.625567	0.133876
HEARTFAILURE_VENTRICLE_DN	64	0.035	0.214	0.049	0.0322425	0.625567	0.133876
HDACI_COLON_BUT2HRS_UP	53	0.023	0.947	0.344	0.0321324	0.662053	0.15649
HYPOXIA_RCC_NOVHL_UP	54	0.037	0.814	0.205	0.0322425	0.642807	0.143058
HSC_LATEPROGENITORS_FETAL	342	0.044	0.504	0.19	0.0327058	0.625567	0.140718
ET743_SARCOMA_24HRS_DN	85	0.03	0.453	0.166	0.0321324	0.625567	0.137182
GH_EXOGENOUS_ALL_UP	43	0	0.213	0.002	0	0.625567	0.0624756
HDACI_COLON_BUT48HRS_UP	77	0.038	0.929	0.363	0.0322425	0.662053	0.159111
ADIPOCYTE_PPARG_UP	15	0	0.824	0.002	0	0.642807	0.0624756
ADIP_VS_PREADIP_UP	35	0	0.803	0	0	0.641107	0
MIDDLEAGE_DN	14	0.03	0.422	0.034	0.0321324	0.625567	0.133876
CPR_NULL_LIVER_UP	32	0.026	0.453	0.126	0.0321324	0.625567	0.135682
ET743_SARCOMA_6HRS_UP	29	0.002	0.489	0.038	0.0136476	0.625567	0.133876
HDACI_COLON_CLUSTER6	29	0.031	0.878	0.186	0.0321324	0.6499	0.140495
INSULIN_ADIP_INSENS_DN	14	0.029	0.076	0.002	0.0321324	0.625567	0.0624756
AGED_MOUSE_HIPPOCAMPUS_ANY_UP	39	0.011	0.48	0.091	0.0303621	0.625567	0.134662
BCNU_GLIOMA_MGMT_48HRS_UP	18	0.017	0.258	0.088	0.0321324	0.625567	0.134662
CMV_HCMV_TIMECOURSE_24HRS_UP	71	0.042	0.599	0.156	0.0322425	0.625567	0.135682
JNK_DN	31	0.043	0.178	0.129	0.0323036	0.625567	0.135682
CITED1_KO_HET_DN	29	0.097	0.157	0.012	0.0367548	0.625567	0.133876
HDACI_COLON_TSA2HRS_DN	18	0.037	0.749	0.241	0.0322425	0.637472	0.147037
UVC_HIGH_D3_DN	44	0.048	0.384	0.207	0.0330295	0.625567	0.143058
CMV_HCMV_TIMECOURSE_4HRS_DN	33	0.039	0.635	0.352	0.0322425	0.6281	0.157532
CALRES_MOUSE_DN	38	0.017	0.639	0.093	0.0321324	0.6281	0.134662
ADIP_DIFF_UP	62	0	0.934	0.046	0	0.662053	0.133876
GH_EXOGENOUS_MIDDLE_UP	93	0	0.283	0.003	0	0.625567	0.0878564
AGED_MOUSE_MUSCLE_UP	29	0.02	0.686	0.183	0.0321324	0.630433	0.140495
TZD_ADIP_DN	14	0.02	0.154	0.088	0.0321324	0.625567	0.134662
STRESS_GENOTOXIC_SPECIFIC_DN	39	0.031	0.731	0.152	0.0321324	0.634317	0.135682
HDACI_COLON_BUT_DN	201	0.031	0.415	0.168	0.0321324	0.625567	0.137576
GAMMA_UNIQUE_FIBRO_UP	9	0.001	0.69	0.046	0.00847094	0.630433	0.133876
BRCA1_OVEREXP_DN	99	0.038	0.512	0.104	0.0322425	0.625567	0.135682
HDACI_COLON_TSABUT_UP	53	0.039	0.882	0.378	0.0322425	0.65133	0.160288
HDACI_COLON_TSA30MIN_DN	11	0.04	0.291	0.159	0.0322425	0.625567	0.135682
HEATSHOCK_YOUNG_UP	11	0.113	0.268	0.042	0.0379744	0.625567	0.133876
CMV_HCMV_TIMECOURSE_12HRS_DN	14	0.021	0.819	0.172	0.0321324	0.642807	0.138239
IL1_CORNEA_UP	61	0.24	0.049	0.113	0.0502195	0.625567	0.135682
H2O2_CSBRESCUED_UP	49	0.034	0.513	0.093	0.0322425	0.625567	0.134662
UVB_NHEK1_C2	19	0.01	0.23	0.063	0.0295973	0.625567	0.133876
TGFBETA_C3_UP	12	0.011	0.461	0.026	0.0303621	0.625567	0.133876
NAB_LUNG_UP	24	0.016	0.853	0.16	0.0321324	0.645764	0.135682
ADIP_VS_FIBRO_UP	33	0	0.849	0	0	0.645764	0
CPR_NULL_LIVER_DN	16	0.36	0.041	0.097	0.063164	0.625567	0.134662
H2O2_CSBRESCUED_C1_UP	38	0.032	0.53	0.069	0.0322173	0.625567	0.133876
IDX_TSA_UP_CLUSTER6	141	0.016	0.389	0.109	0.0321324	0.625567	0.135682
HDACI_COLON_TSA48HRS_DN	7	0.069	0.034	0.029	0.0351667	0.625567	0.133876
TSA_RKO_UP	15	0.023	0.995	0.163	0.0321324	0.679758	0.135901
HSA00051_FRUCTOSE_AND_MANNOSE_METABOLISM	35	0.148	0.075	0.044	0.0425231	0.625567	0.133876
HSA00052_GALACTOSE_METABOLISM	27	0.053	0.277	0.044	0.0333609	0.625567	0.133876
HSA00140_C21_STEROID_HORMONE_METABOLISM	11	0.18	0.004	0.012	0.0450747	0.625567	0.133876
HSA00150_ANDROGEN_AND_ESTROGEN_METABOLISM	38	0.022	0.079	0.098	0.0321324	0.625567	0.134662
HSA00190_OXIDATIVE_PHOSPHORYLATION	99	0.04	0.396	0.114	0.0322425	0.625567	0.135682
HSA00230_PURINE_METABOLISM	119	0.018	0.274	0.143	0.0321324	0.625567	0.135682
HSA00251_GLUTAMATE_METABOLISM	27	0.003	0.082	0.004	0.0179749	0.625567	0.104126
HSA00380_TRYPTOPHAN_METABOLISM	49	0.184	0.033	0.028	0.0456575	0.625567	0.133876
HSA00400_PHENYLALANINE_TYROSINE_AND_TRYPTOPHAN_BIOSYNTHESIS	8	0.048	0.407	0.206	0.0330295	0.625567	0.143058
HSA00460_CYANOAMINO_ACID_METABOLISM	5	0.336	0.02	0.026	0.060826	0.625567	0.133876
HSA00500_STARCH_AND_SUCROSE_METABOLISM	55	0.03	0.101	0.127	0.0321324	0.625567	0.135682
HSA00512_O_GLYCAN_BIOSYNTHESIS	19	0.028	0.299	0.029	0.0321324	0.625567	0.133876
HSA00521_STREPTOMYCIN_BIOSYNTHESIS	10	0.099	0.124	0.026	0.0367928	0.625567	0.133876
HSA00563_GLYCOSYLPHOSPHATIDYLINOSITOL_ANCHOR_BIOSYNTHESIS	18	0.002	0.844	0.012	0.0136476	0.645609	0.133876
HSA00630_GLYOXYLATE_AND_DICARBOXYLATE_METABOLISM	11	0.022	0.167	0.053	0.0321324	0.625567	0.133876
HSA00710_CARBON_FIXATION	21	0.001	0.173	0.01	0.00847094	0.625567	0.133876
HSA00860_PORPHYRIN_AND_CHLOROPHYLL_METABOLISM	25	0.01	0.152	0.08	0.0295973	0.625567	0.133876
HSA00940_PHENYLPROPANOID_BIOSYNTHESIS	6	0.165	0.015	0.032	0.0438485	0.625567	0.133876
HSA00950_ALKALOID_BIOSYNTHESIS_I	5	0.015	0.175	0.068	0.031766	0.625567	0.133876
HSA01030_GLYCAN_STRUCTURES_BIOSYNTHESIS_1	83	0.106	0.25	0.049	0.0374203	0.625567	0.133876
HSA01430_CELL_COMMUNICATION	111	0.036	0.652	0.36	0.0322425	0.6281	0.158978
HSA02010_ABC_TRANSPORTERS_GENERAL	36	0.028	0.436	0.114	0.0321324	0.625567	0.135682
HSA03020_RNA_POLYMERASE	18	0.002	0.451	0.047	0.0136476	0.625567	0.133876
HSA03022_BASAL_TRANSCRIPTION_FACTORS	29	0.05	0.394	0.152	0.0333609	0.625567	0.135682
HSA03050_PROTEASOME	21	0.05	0.096	0.056	0.0333609	0.625567	0.133876
HSA03320_PPAR_SIGNALING_PATHWAY	60	0	0.304	0.002	0	0.625567	0.0624756
HSA04080_NEUROACTIVE_LIGAND_RECEPTOR_INTERACTION	218	0.103	0.116	0.044	0.0373514	0.625567	0.133876
HSA04115_P53_SIGNALING_PATHWAY	62	0.042	0.668	0.135	0.0322425	0.629074	0.135682
HSA04120_UBIQUITIN_MEDIATED_PROTEOLYSIS	34	0.124	0.082	0.041	0.039819	0.625567	0.133876
HSA04130_SNARE_INTERACTIONS_IN_VESICULAR_TRANSPORT	32	0.017	0.207	0.011	0.0321324	0.625567	0.133876
HSA04140_REGULATION_OF_AUTOPHAGY	26	0.279	0.004	0.011	0.0546122	0.625567	0.133876
HSA04150_MTOR_SIGNALING_PATHWAY	43	0.021	0.155	0.112	0.0321324	0.625567	0.135682
HSA04330_NOTCH_SIGNALING_PATHWAY	36	0.042	0.508	0.157	0.0322425	0.625567	0.135682
HSA04340_HEDGEHOG_SIGNALING_PATHWAY	46	0.215	0.025	0.02	0.0479277	0.625567	0.133876
HSA04614_RENIN_ANGIOTENSIN_SYSTEM	16	0.109	0.023	0.026	0.0375023	0.625567	0.133876
HSA04630_JAK_STAT_SIGNALING_PATHWAY	135	0.072	0.047	0.047	0.0354942	0.625567	0.133876
HSA04920_ADIPOCYTOKINE_SIGNALING_PATHWAY	68	0	0.001	0	0	0.314772	0
HSA04930_TYPE_II_DIABETES_MELLITUS	41	0	0.696	0.009	0	0.630433	0.133876
HSA05110_CHOLERA_INFECTION	37	0.031	0.727	0.335	0.0321324	0.633905	0.155109
HSA05120_EPITHELIAL_CELL_SIGNALING_IN_HELICOBACTER_PYLORI_INFECTION	62	0.03	0.64	0.228	0.0321324	0.6281	0.144957
HSA05130_PATHOGENIC_ESCHERICHIA_COLI_INFECTION_EHEC	48	0.006	0.945	0.121	0.0245657	0.662053	0.135682
HSA05131_PATHOGENIC_ESCHERICHIA_COLI_INFECTION_EPEC	48	0.006	0.945	0.121	0.0245657	0.662053	0.135682
HSA05222_SMALL_CELL_LUNG_CANCER	85	0.018	0.365	0.05	0.0321324	0.625567	0.133876
