# Supplementary material for: Gene set enrichment analysis for multiple continuous phenotypes
Source: BMC Bioinformatics. 2014 Aug 3;15(1):260. doi: 10.1186/1471-2105-15-260 (PMC4129103; doi:10.1186/1471-2105-15-260)
Supplement: Supplementary file 2 — Additional file 2: Results of p-values and FDR-values from NLCT test. (XLSX 25 KB) [file 12859_2014_6525_MOESM2_ESM.xlsx]

## Sheet: NLCT-pqvalues-appendix
Gene-set name	Gene-set size	LEP pvalue	ADIPOQ pvalue	(LEP, ADIPOQ) pvalue	LEP FDR value	ADIPOQ FDR value	(LEP, ADIPOQ) FDR value
CHESLER_D6MIT150_TRANSCRIPTION_FACTORS_GLOCUS	8	0.032	0.092	0.04	0.223889	0.257662	0.311679
PGC1APATHWAY	19	0.017	0.498	0.084	0.223889	0.261528	0.311679
CHEOK_MP_DN	5	0.381	0.17	0.025	0.253564	0.257662	0.311679
CALCINEURINPATHWAY	14	0.048	0.073	0.002	0.223889	0.257662	0.311679
ZHAN_TONSIL_PCBC	41	0.568	0.041	0.058	0.278583	0.257662	0.311679
ST_TUMOR_NECROSIS_FACTOR_PATHWAY	28	0.048	0.185	0.235	0.223889	0.257662	0.311679
HIFPATHWAY	13	0.017	0.048	0.116	0.223889	0.257662	0.311679
LEE_CIP_DN	66	0.095	0.169	0.05	0.223889	0.257662	0.311679
STANELLE_E2F1_UP	28	0.39	0.086	0.027	0.256385	0.257662	0.311679
TSP1PATHWAY	7	0.037	0.595	0.198	0.223889	0.267845	0.311679
SIG_PIP3_SIGNALING_IN_CARDIAC_MYOCTES	62	0.02	0.234	0.065	0.223889	0.257662	0.311679
X1_2_DICHLOROETHANE_DEGRADATION	8	0.031	0.73	0.271	0.223889	0.287592	0.311679
CACAMPATHWAY	9	0.01	0.308	0.05	0.223889	0.257662	0.311679
BYSTRYKH_HSC_CIS_GLOCUS	87	0.029	0.571	0.335	0.223889	0.265807	0.314441
BRENTANI_SIGNALING	174	0.025	0.557	0.206	0.223889	0.265301	0.311679
ONE_CARBON_POOL_BY_FOLATE	15	0.054	0.042	0.094	0.223889	0.257662	0.311679
LIZUKA_L0_GR_L1	14	0.021	0.925	0.254	0.223889	0.321815	0.311679
EEA1PATHWAY	7	0.796	0.044	0.278	0.31779	0.257662	0.311679
NTHIPATHWAY	22	0.025	0.199	0.247	0.223889	0.257662	0.311679
HEMATOPOESIS_RELATED_TRANSCRIPTION_FACTORS	81	0.043	0.288	0.232	0.223889	0.257662	0.311679
BYSTRYKH_HSC_BRAIN_CIS_GLOCUS	37	0.008	0.8	0.071	0.223889	0.297285	0.311679
DNA_DAMAGE_SIGNALING	86	0.061	0.051	0.023	0.223889	0.257662	0.311679
IL22BPPATHWAY	12	0.064	0.129	0.02	0.223889	0.257662	0.311679
IL1RPATHWAY	30	0.044	0.559	0.266	0.223889	0.265301	0.311679
KANNAN_P53_UP	36	0.439	0.004	0.187	0.264001	0.257662	0.311679
GCRPATHWAY	14	0.028	0.032	0.015	0.223889	0.257662	0.311679
FLECHNER_KIDNEY_TRANSPLANT_WELL_PBL_DN	40	0.028	0.975	0.621	0.223889	0.333643	0.341877
DORSAM_HOXA9_UP	31	0.013	0.317	0.047	0.223889	0.257662	0.311679
PASSERINI_TRANSCRIPTION	68	0.004	0.22	0.04	0.223889	0.257662	0.311679
DCPATHWAY	19	0.47	0.032	0.11	0.268435	0.257662	0.311679
LEPTINPATHWAY	10	0.649	0.001	0.006	0.292124	0.257662	0.311679
PENG_LEUCINE_DN	135	0.233	0.185	0.041	0.234559	0.257662	0.311679
IL7PATHWAY	16	0.008	0.62	0.198	0.223889	0.27288	0.311679
WNT_SIGNALING	58	0.034	0.302	0.311	0.223889	0.257662	0.312697
BRENTANI_CELL_CYCLE	78	0.09	0.08	0.044	0.223889	0.257662	0.311679
TALL1PATHWAY	13	0.027	0.29	0.008	0.223889	0.257662	0.311679
SHIPP_DLBCL_CURED_UP	28	0.8	0.006	0.253	0.318245	0.257662	0.311679
ELECTRON_TRANSPORT	70	0.486	0.023	0.36	0.268435	0.257662	0.321155
UEDA_MOUSE_LIVER	118	0.057	0.095	0.024	0.223889	0.257662	0.311679
PHENYLALANINE_METABOLISM	21	0.044	0.83	0.253	0.223889	0.302506	0.311679
PARKINPATHWAY	8	0.015	0.586	0.041	0.223889	0.267571	0.311679
VITCBPATHWAY	10	0.042	0.785	0.409	0.223889	0.296428	0.325343
CELL_CYCLE_CHECKPOINT	24	0.587	0.033	0.187	0.281692	0.257662	0.311679
CHANG_SERUM_RESPONSE_UP	130	0.151	0.132	0.048	0.228007	0.257662	0.311679
DNA_POLYMERASE	8	0.614	0.03	0.183	0.286745	0.257662	0.311679
APOPTOSIS_KEGG	49	0.022	0.492	0.119	0.223889	0.261528	0.311679
G2PATHWAY	23	0.046	0.051	0.078	0.223889	0.257662	0.311679
BCRPATHWAY	30	0.172	0.036	0.046	0.231013	0.257662	0.311679
FOLATE_BIOSYNTHESIS	9	0.022	0.249	0.032	0.223889	0.257662	0.311679
CHESLER_HIGHEST_FOLD_RANGE_GENES	34	0.141	0.384	0.041	0.226589	0.257662	0.311679
ZUCCHI_EPITHELIAL_UP	39	0.036	0.473	0.071	0.223889	0.261528	0.311679
GLYCOLYSIS	53	0.011	0.127	0.005	0.223889	0.257662	0.311679
ACE2PATHWAY	12	0.097	0.069	0.029	0.223889	0.257662	0.311679
BREAST_DUCTAL_CARCINOMA_GENES	18	0.198	0.057	0.047	0.234559	0.257662	0.311679
SHEPARD_NEG_REG_OF_CELL_PROLIFERATION	102	0.062	0.156	0.041	0.223889	0.257662	0.311679
X1_AND_2_METHYLNAPHTHALENE_DEGRADATION	8	0	0.18	0.009	0	0.257662	0.311679
SPRYPATHWAY	17	0.531	0.006	0.118	0.274648	0.257662	0.311679
UBIQUITIN_MEDIATED_PROTEOLYSIS	20	0.017	0.801	0.107	0.223889	0.297285	0.311679
PROLIFERATION_GENES	346	0.05	0.291	0.12	0.223889	0.257662	0.311679
CARDIACEGFPATHWAY	16	0.382	0.026	0.145	0.253977	0.257662	0.311679
RELAPATHWAY	16	0.005	0.456	0.156	0.223889	0.261274	0.311679
TNFR2PATHWAY	18	0.018	0.154	0.078	0.223889	0.257662	0.311679
NO1PATHWAY	23	0.182	0.021	0.017	0.234534	0.257662	0.311679
BRENTANI_DNA_METHYLATION_AND_MODIFICATION	21	0.038	0.143	0.155	0.223889	0.257662	0.311679
SHIPP_FL_VS_DLBCL_DN	35	0.047	0.087	0.192	0.223889	0.257662	0.311679
CYTOKINEPATHWAY	19	0.161	0.024	0.134	0.229149	0.257662	0.311679
LEE_DENA_DN	73	0.027	0.64	0.171	0.223889	0.274712	0.311679
LEE_MYC_DN	59	0.035	0.553	0.125	0.223889	0.265166	0.311679
ACE_INHIBITOR_PATHWAY_PHARMGKB	8	0.817	0.014	0.059	0.320991	0.257662	0.311679
BRENTANI_PROTEIN_MODIFICATION	139	0.031	0.645	0.312	0.223889	0.275352	0.312697
NFKBPATHWAY	23	0.037	0.178	0.116	0.223889	0.257662	0.311679
GLYCOLYSISPATHWAY	8	0.155	0.077	0.024	0.229149	0.257662	0.311679
PASSERINI_IMMUNE	23	0.011	0.256	0.031	0.223889	0.257662	0.311679
CYANOAMINO_ACID_METABOLISM	6	0.327	0.003	0.038	0.247482	0.257662	0.311679
FERRANDO_CHEMO_RESPONSE_PATHWAY	9	0.158	0.075	0.03	0.229149	0.257662	0.311679
NFATPATHWAY	47	0.195	0.05	0.021	0.234559	0.257662	0.311679
EGFR_SMRTEPATHWAY	10	0.587	0.036	0.22	0.281692	0.257662	0.311679
MRPPATHWAY	6	0.73	0.038	0.068	0.307218	0.257662	0.311679
BETA_ALANINE_METABOLISM	26	0.036	0.584	0.392	0.223889	0.267563	0.323245
REN_E2F1_TARGETS	33	0.109	0.122	0.047	0.225237	0.257662	0.311679
TNF_AND_FAS_NETWORK	15	0.042	0.105	0.03	0.223889	0.257662	0.311679
HOGERKORP_ANTI_CD44_DN	12	0.021	0.442	0.222	0.223889	0.259406	0.311679
DORSAM_HOXA9_DN	29	0.002	0.224	0.008	0.19072	0.257662	0.311679
AGUIRRE_PANCREAS_CHR17	61	0.167	0.04	0.203	0.229332	0.257662	0.311679
GPCRDB_CLASS_A_RHODOPSIN_LIKE	158	0.076	0.334	0.026	0.223889	0.257662	0.311679
INSULIN_SIGNALING	93	0.09	0.035	0.046	0.223889	0.257662	0.311679
LYSINE_DEGRADATION	29	0.167	0.025	0.259	0.229332	0.257662	0.311679
PLCEPATHWAY	11	0.445	0.027	0.043	0.264276	0.257662	0.311679
MEF2DPATHWAY	13	0.011	0.253	0.022	0.223889	0.257662	0.311679
NEUROTRANSMITTERSPATHWAY	6	0.026	0.304	0.249	0.223889	0.257662	0.311679
MITOCHONDRIAPATHWAY	19	0.058	0.374	0.038	0.223889	0.257662	0.311679
ST_FAS_SIGNALING_PATHWAY	57	0.433	0.02	0.102	0.26351	0.257662	0.311679
VIPPATHWAY	22	0.02	0.012	0.007	0.223889	0.257662	0.311679
GLYCOLYSIS_AND_GLUCONEOGENESIS	42	0.159	0.073	0.01	0.229149	0.257662	0.311679
ASCORBATE_AND_ALDARATE_METABOLISM	8	0.031	0.73	0.271	0.223889	0.287592	0.311679
TYROSINE_METABOLISM	32	0.018	0.36	0.141	0.223889	0.257662	0.311679
PPARGPATHWAY	7	0.039	0.414	0.214	0.223889	0.257662	0.311679
DNA_REPLICATION_REACTOME	40	0.576	0.042	0.115	0.281061	0.257662	0.311679
ST_PHOSPHOINOSITIDE_3_KINASE_PATHWAY	31	0.041	0.193	0.138	0.223889	0.257662	0.311679
RUIZ_TENASCIN_TARGETS	79	0.043	0.125	0.099	0.223889	0.257662	0.311679
STEFFEN_AML_PML_PLZF_TRGT	42	0.812	0.019	0.18	0.320362	0.257662	0.311679
ZHAN_MULTIPLE_MYELOMA_SUBCLASSES_DIFF	29	0.021	0.161	0.033	0.223889	0.257662	0.311679
HEDVAT_ELF_UP	10	0.029	0.398	0.157	0.223889	0.257662	0.311679
PARK_MSCS_LIN2	36	0.026	0.707	0.164	0.223889	0.284784	0.311679
MOREAUX_TACI_XG_13_DN	9	0.005	0.181	0.051	0.223889	0.257662	0.311679
HASLINGER_B_CLL_13Q14	18	0.141	0.511	0.027	0.226589	0.261528	0.311679
HOFMANN_MANTEL_LYMPHOMA_VS_LYMPH_NODES_UP	45	0.721	0.034	0.186	0.306354	0.257662	0.311679
ZHAN_MMPC_EARLYVS	46	0.505	0.034	0.066	0.270212	0.257662	0.311679
ROTH_HTERT_DIFF	30	0.037	0.64	0.466	0.223889	0.274712	0.329573
ZHAN_MM_CD138_PR_VS_REST	33	0.041	0.112	0.099	0.223889	0.257662	0.311679
CHEN_HOXA5_TARGETS_UP	201	0.007	0.315	0.13	0.223889	0.257662	0.311679
HALMOS_CEBP_UP	49	0.102	0.144	0.044	0.223889	0.257662	0.311679
TAKEDA_NUP8_HOXA9_16D_DN	167	0.047	0.307	0.109	0.223889	0.257662	0.311679
MOREAUX_TACI_BAFF_UP	5	0.491	0.04	0.144	0.268862	0.257662	0.311679
HOGERKORP_CD44_TEMPORALLY_DN	14	0.034	0.414	0.3	0.223889	0.257662	0.312697
GREENBAUM_E2A_UP	32	0.095	0.184	0.035	0.223889	0.257662	0.311679
LEE_TCELLS6_UP	21	0.093	0.198	0.035	0.223889	0.257662	0.311679
HYPOXIA_FIBRO_UP	18	0.026	0.342	0.232	0.223889	0.257662	0.311679
CMV_HCMV_TIMECOURSE_20HRS_UP	76	0.007	0.442	0.244	0.223889	0.259406	0.311679
METHOTREXATE_PROBCELL_DN	11	0.001	0.787	0.024	0.133504	0.297004	0.311679
BRCA2_BRCA1_DN	38	0.002	0.14	0.087	0.19072	0.257662	0.311679
UV_ESR_WS_UNREG	10	0.32	0.049	0.039	0.24609	0.257662	0.311679
HDACI_COLON_SUL48HRS_DN	61	0.027	0.831	0.364	0.223889	0.30252	0.321155
AGED_MOUSE_CORTEX_UP	31	0.037	0.795	0.27	0.223889	0.297285	0.311679
OXSTRESS_RPETHREE_DN	27	0.011	0.107	0.077	0.223889	0.257662	0.311679
ET743_SARCOMA_24HRS_UP	8	0.032	0.177	0.16	0.223889	0.257662	0.311679
AGEING_BRAIN_DN	116	0.035	0.511	0.213	0.223889	0.261528	0.311679
GENOTOXINS_4HRS_DISCR	33	0.082	0.277	0.031	0.223889	0.257662	0.311679
CANCER_NEOPLASTIC_META_UP	56	0.07	0.057	0.04	0.223889	0.257662	0.311679
HYPOXIA_REVIEW	75	0.095	0.05	0.084	0.223889	0.257662	0.311679
WERNERONLY_FIBRO_UP	26	0.033	0.148	0.101	0.223889	0.257662	0.311679
AS3_HEK293_DN	11	0.15	0.049	0.032	0.227047	0.257662	0.311679
HUMAN_TISSUE_TESTIS	55	0.007	0.412	0.03	0.223889	0.257662	0.311679
CANCERDRUGS_PROBCELL_DN	12	0.001	0.814	0.032	0.133504	0.299631	0.311679
TPA_RESIST_EARLY_DN	72	0.043	0.878	0.779	0.223889	0.312386	0.36686
AGEING_KIDNEY_SPECIFIC_DN	112	0.386	0.049	0.169	0.255618	0.257662	0.311679
TSADAC_RKOEXP_UP	12	0.08	0.063	0.004	0.223889	0.257662	0.311679
UVB_NHEK3_C2	38	0.168	0.027	0.111	0.229332	0.257662	0.311679
SARCOMAS_GISTROMAL_UP	9	0.007	0.48	0.009	0.223889	0.261528	0.311679
CMV_HCMV_TIMECOURSE_ALL_UP	434	0.044	0.699	0.505	0.223889	0.283929	0.332983
POD1_KO_MOST_UP	27	0.041	0.166	0.06	0.223889	0.257662	0.311679
HDACI_COLON_SUL_DN	171	0.044	0.582	0.146	0.223889	0.267563	0.311679
IGF1_NIH3T3_UP	32	0.106	0.046	0.047	0.223889	0.257662	0.311679
HPV31_DN	43	0.036	0.369	0.123	0.223889	0.257662	0.311679
TPA_RESIST_MIDDLE_DN	103	0.024	0.825	0.485	0.223889	0.301735	0.332353
TSA_HEPATOMA_CANCER_UP	38	0.007	0.794	0.322	0.223889	0.297285	0.312697
HDACI_COLON_SUL30MIN_DN	31	0.129	0.145	0.035	0.226589	0.257662	0.311679
BRCA1_SW480_DN	16	0.078	0.074	0.025	0.223889	0.257662	0.311679
HDACI_COLON_BUT30MIN_DN	30	0.014	0.166	0.032	0.223889	0.257662	0.311679
SARCOMAS_LIPOSARCOMA_DN	6	0.253	0.027	0.215	0.234559	0.257662	0.311679
CMV_HCMV_TIMECOURSE_8HRS_UP	19	0.017	0.078	0.285	0.223889	0.257662	0.312697
CIS_XPC_DN	170	0.015	0.413	0.059	0.223889	0.257662	0.311679
IDX_TSA_DN_CLUSTER6	18	0.006	0.502	0.033	0.223889	0.261528	0.311679
HDACI_COLON_CLUSTER9	51	0.033	0.029	0.003	0.223889	0.257662	0.311679
IL6_SCAR_FIBRO_UP	22	0.578	0.07	0.035	0.281692	0.257662	0.311679
CANCER_UNDIFFERENTIATED_META_UP	63	0.488	0.049	0.169	0.268435	0.257662	0.311679
CALRES_MOUSE_UP	28	0.021	0.7	0.138	0.223889	0.284151	0.311679
ET743_HELA_UP	55	0.522	0.018	0.052	0.273505	0.257662	0.311679
P21_P53_EARLY_DN	12	0.037	0.521	0.081	0.223889	0.262369	0.311679
ESR_FIBROBLAST_DN	14	0.817	0.027	0.365	0.320991	0.257662	0.321155
GH_EXOGENOUS_ANY_UP	207	0.069	0.074	0.019	0.223889	0.257662	0.311679
ET743_SARCOMA_72HRS_UP	58	0.025	0.183	0.063	0.223889	0.257662	0.311679
AS3_FIBRO_C4	18	0.33	0.022	0.024	0.247786	0.257662	0.311679
ICF_DN	11	0.494	0.049	0.317	0.269187	0.257662	0.312697
CMV_HCMV_TIMECOURSE_18HRS_UP	69	0.037	0.997	0.593	0.223889	0.339344	0.339912
INSULIN_NIH3T3_UP	16	0.01	0.194	0.012	0.223889	0.257662	0.311679
SERUM_FIBROBLAST_CELLCYCLE	102	0.067	0.07	0.039	0.223889	0.257662	0.311679
BCRABL_HL60_AFFY_UP	13	0.022	0.498	0.043	0.223889	0.261528	0.311679
UVC_HIGH_ALL_UP	19	0.723	0.028	0.101	0.306618	0.257662	0.311679
CITED1_KO_HET_UP	23	0.013	0.023	0.015	0.223889	0.257662	0.311679
CPR_LOW_LIVER_UP	16	0.319	0.377	0.039	0.24609	0.257662	0.311679
DSRNA_UP	35	0.069	0.394	0.047	0.223889	0.257662	0.311679
TSA_CD4_DN	16	0.028	0.895	0.246	0.223889	0.315395	0.311679
CMV_HCMV_TIMECOURSE_10HRS_UP	9	0.041	0.024	0.021	0.223889	0.257662	0.311679
CAMPTOTHECIN_PROBCELL_DN	26	0.001	0.764	0.081	0.133504	0.292901	0.311679
STRESS_ARSENIC_SPECIFIC_DN	25	0.602	0.005	0.133	0.284331	0.257662	0.311679
E2F1_DNA_UP	11	0.58	0.006	0.007	0.281692	0.257662	0.311679
SERUM_FIBROBLAST_CORE_UP	160	0.108	0.145	0.044	0.223889	0.257662	0.311679
GAMMA.UV_FIBRO_UP	33	0.028	0.8	0.088	0.223889	0.297285	0.311679
HDACI_COLON_CLUSTER5	21	0.339	0.036	0.045	0.248017	0.257662	0.311679
GH_AUTOCRINE_UP	165	0.015	0.091	0.005	0.223889	0.257662	0.311679
HIF1_TARGETS	32	0.117	0.033	0.057	0.226589	0.257662	0.311679
GH_HYPOPHYSECTOMY_RAT_UP	13	0.06	0.067	0.012	0.223889	0.257662	0.311679
GH_EXOGENOUS_ALL_UP	43	0.136	0.034	0.032	0.226589	0.257662	0.311679
HDACI_COLON_BUT48HRS_UP	77	0.045	0.861	0.255	0.223889	0.308963	0.311679
ADIPOCYTE_PPARG_UP	15	0.028	0.589	0.099	0.223889	0.267832	0.311679
ADIP_VS_PREADIP_UP	35	0.034	0.38	0.065	0.223889	0.257662	0.311679
MIDDLEAGE_DN	14	0.015	0.269	0.036	0.223889	0.257662	0.311679
ET743_SARCOMA_6HRS_UP	29	0.037	0.407	0.133	0.223889	0.257662	0.311679
HDACI_COLON_SUL24HRS_UP	51	0.043	0.422	0.188	0.223889	0.259069	0.311679
BCNU_GLIOMA_MGMT_48HRS_UP	18	0.032	0.896	0.135	0.223889	0.315395	0.311679
UVB_NHEK3_C3	17	0.531	0.027	0.196	0.274648	0.257662	0.311679
CMV_HCMV_TIMECOURSE_4HRS_DN	33	0.006	0.391	0.086	0.223889	0.257662	0.311679
CALRES_MOUSE_DN	38	0.013	0.538	0.056	0.223889	0.264023	0.311679
AS3_FIBRO_DN	31	0.095	0.043	0.029	0.223889	0.257662	0.311679
GH_EXOGENOUS_MIDDLE_UP	93	0.094	0.135	0.011	0.223889	0.257662	0.311679
HDACI_COLON_BUT24HRS_UP	59	0.043	0.542	0.262	0.223889	0.264051	0.311679
HEATSHOCK_YOUNG_UP	11	0.201	0.442	0.018	0.234559	0.259406	0.311679
AGED_MOUSE_RETINA_ANY_DN	11	0.185	0.01	0.036	0.234559	0.257662	0.311679
CMV_HCMV_TIMECOURSE_12HRS_DN	14	0.011	0.755	0.121	0.223889	0.291408	0.311679
IL1_CORNEA_UP	61	0.16	0.006	0.01	0.229149	0.257662	0.311679
TGFBETA_C3_UP	12	0.018	0.54	0.073	0.223889	0.264051	0.311679
H2O2_CSBRESCUED_C1_UP	38	0.186	0.372	0.044	0.234559	0.257662	0.311679
HDACI_COLON_TSA48HRS_DN	7	0.264	0.015	0.028	0.236862	0.257662	0.311679
SRC_ONCOGENIC_SIGNATURE	52	0.043	0.235	0.096	0.223889	0.257662	0.311679
HSA00010_GLYCOLYSIS_AND_GLUCONEOGENESIS	56	0.078	0.13	0.016	0.223889	0.257662	0.311679
HSA00230_PURINE_METABOLISM	119	0.02	0.252	0.18	0.223889	0.257662	0.311679
HSA00260_GLYCINE_SERINE_AND_THREONINE_METABOLISM	39	0.035	0.159	0.095	0.223889	0.257662	0.311679
HSA00310_LYSINE_DEGRADATION	41	0.397	0.043	0.214	0.257935	0.257662	0.311679
HSA00363_BISPHENOL_A_DEGRADATION	10	0.047	0.24	0.072	0.223889	0.257662	0.311679
HSA00460_CYANOAMINO_ACID_METABOLISM	5	0.851	0.006	0.029	0.327979	0.257662	0.311679
HSA00534_HEPARAN_SULFATE_BIOSYNTHESIS	16	0.35	0.007	0.13	0.248017	0.257662	0.311679
HSA00563_GLYCOSYLPHOSPHATIDYLINOSITOL_ANCHOR_BIOSYNTHESIS	18	0.025	0.332	0.062	0.223889	0.257662	0.311679
HSA00624_1_AND_2_METHYLNAPHTHALENE_DEGRADATION	17	0.488	0.038	0.144	0.268435	0.257662	0.311679
HSA00642_ETHYLBENZENE_DEGRADATION	10	0.533	0.046	0.138	0.27474	0.257662	0.311679
HSA00670_ONE_CARBON_POOL_BY_FOLATE	14	0.05	0.018	0.037	0.223889	0.257662	0.311679
HSA00680_METHANE_METABOLISM	10	0.437	0.014	0.079	0.26351	0.257662	0.311679
HSA00940_PHENYLPROPANOID_BIOSYNTHESIS	6	0.509	0.034	0.103	0.270731	0.257662	0.311679
HSA03020_RNA_POLYMERASE	18	0.04	0.354	0.386	0.223889	0.257662	0.322509
HSA04012_ERBB_SIGNALING_PATHWAY	81	0.032	0.502	0.428	0.223889	0.261528	0.32589
HSA04070_PHOSPHATIDYLINOSITOL_SIGNALING_SYSTEM	65	0.048	0.51	0.445	0.223889	0.261528	0.327853
HSA04080_NEUROACTIVE_LIGAND_RECEPTOR_INTERACTION	218	0.328	0.055	0.05	0.247677	0.257662	0.311679
HSA04110_CELL_CYCLE	104	0.022	0.114	0.029	0.223889	0.257662	0.311679
HSA04140_REGULATION_OF_AUTOPHAGY	26	0.912	0	0.072	0.337273	0	0.311679
HSA04150_MTOR_SIGNALING_PATHWAY	43	0.031	0.304	0.212	0.223889	0.257662	0.311679
HSA04210_APOPTOSIS	77	0.006	0.45	0.129	0.223889	0.260647	0.311679
HSA04320_DORSO_VENTRAL_AXIS_FORMATION	22	0.582	0.05	0.202	0.281692	0.257662	0.311679
HSA04340_HEDGEHOG_SIGNALING_PATHWAY	46	0.17	0.033	0.202	0.230179	0.257662	0.311679
HSA04530_TIGHT_JUNCTION	116	0.047	0.545	0.15	0.223889	0.264359	0.311679
HSA04630_JAK_STAT_SIGNALING_PATHWAY	135	0.042	0.043	0.113	0.223889	0.257662	0.311679
HSA04660_T_CELL_RECEPTOR_SIGNALING_PATHWAY	87	0.032	0.099	0.106	0.223889	0.257662	0.311679
HSA04662_B_CELL_RECEPTOR_SIGNALING_PATHWAY	58	0.021	0.291	0.097	0.223889	0.257662	0.311679
HSA04740_OLFACTORY_TRANSDUCTION	24	0.034	0.405	0.239	0.223889	0.257662	0.311679
HSA04742_TASTE_TRANSDUCTION	33	0.035	0.081	0.063	0.223889	0.257662	0.311679
HSA04920_ADIPOCYTOKINE_SIGNALING_PATHWAY	68	0.016	0.066	0.02	0.223889	0.257662	0.311679
HSA04930_TYPE_II_DIABETES_MELLITUS	41	0	0.302	0.012	0	0.257662	0.311679
HSA04950_MATURITY_ONSET_DIABETES_OF_THE_YOUNG	22	0.189	0.233	0.033	0.234559	0.257662	0.311679
HSA05050_DENTATORUBROPALLIDOLUYSIAN_ATROPHY	15	0.018	0.296	0.157	0.223889	0.257662	0.311679
HSA05211_RENAL_CELL_CARCINOMA	67	0.009	0.297	0.29	0.223889	0.257662	0.312697
HSA05214_GLIOMA	56	0.05	0.554	0.593	0.223889	0.265166	0.339912
HSA05215_PROSTATE_CANCER	84	0.039	0.78	0.522	0.223889	0.295606	0.332983
HSA05218_MELANOMA	67	0.003	0.414	0.095	0.223889	0.257662	0.311679
HSA05220_CHRONIC_MYELOID_LEUKEMIA	73	0.042	0.685	0.395	0.223889	0.281336	0.324089
HSA05222_SMALL_CELL_LUNG_CANCER	85	0.008	0.643	0.073	0.223889	0.275059	0.311679
HSA05223_NON_SMALL_CELL_LUNG_CANCER	51	0.02	0.762	0.404	0.223889	0.29267	0.324089
